# Supplementary material for: Description of the larva of Mitosynum vockerothi Campbell, 1982, with remarks on the adult male genital morphology (Coleoptera, Staphylinidae, Oxytelinae)
Source: Zookeys. 2016 Mar 24;(573):257–64. doi: 10.3897/zookeys.573.7972 (PMC4829929; doi:10.3897/zookeys.573.7972)
Supplement: XML Treatment for Mitosynum vockerothi [file zookeys.573.7972-treatment1.xml]

<!DOCTYPE tp:taxon-treatment
  PUBLIC "-//TaxonX//DTD Taxonomic Treatment Publishing DTD v0 20100105//EN" "tax-treatment-NSO.dtd">
<tp:taxon-treatment xmlns:tp="http://www.plazi.org/taxpub"><tp:treatment-meta><kwd-group><label>Taxon classification</label><kwd><named-content content-type="kingdom">Animalia</named-content></kwd><kwd><named-content content-type="order">Coleoptera</named-content></kwd><kwd><named-content content-type="family">Staphylinidae</named-content></kwd></kwd-group><mixed-citation publication-type="journal"><person-group><name><surname>Makranczy</surname><given-names>György</given-names></name><name><surname>Webster</surname><given-names>Reginald P.</given-names></name></person-group><article-title>Description of the larva of <italic><tp:taxon-name><tp:taxon-name-part taxon-name-part-type="genus">Mitosynum</tp:taxon-name-part> <tp:taxon-name-part taxon-name-part-type="species">vockerothi</tp:taxon-name-part></tp:taxon-name></italic> Campbell, 1982, with remarks on the adult male genital morphology (<tp:taxon-name><tp:taxon-name-part taxon-name-part-type="order">Coleoptera</tp:taxon-name-part></tp:taxon-name>, <tp:taxon-name><tp:taxon-name-part taxon-name-part-type="family">Staphylinidae</tp:taxon-name-part></tp:taxon-name>, <tp:taxon-name><tp:taxon-name-part taxon-name-part-type="subfamily">Oxytelinae</tp:taxon-name-part></tp:taxon-name>)</article-title><source>Zookeys</source><day>24</day><month>3</month><year>2016</year><volume>2016</volume><issue>573</issue><fpage>257</fpage><lpage>264</lpage><pub-id pub-id-type="doi">10.3897/zookeys.573.7972</pub-id></mixed-citation></tp:treatment-meta><tp:nomenclature><tp:taxon-name>
            <tp:taxon-name-part taxon-name-part-type="genus">Mitosynum</tp:taxon-name-part>
            <tp:taxon-name-part taxon-name-part-type="species">vockerothi</tp:taxon-name-part>
          </tp:taxon-name><tp:taxon-authority>Campbell, 1982</tp:taxon-authority><xref ref-type="fig" rid="F1">Figs 1–7</xref><xref ref-type="fig" rid="F2">, 8–14</xref><xref ref-type="fig" rid="F3">, 15–20</xref><tp:nomenclature-citation-list><tp:nomenclature-citation><tp:taxon-name><tp:taxon-name-part taxon-name-part-type="genus">Mitosynum</tp:taxon-name-part> <tp:taxon-name-part taxon-name-part-type="species">vockerothi</tp:taxon-name-part></tp:taxon-name><comment> Campbell, 1982: 690.</comment></tp:nomenclature-citation></tp:nomenclature-citation-list></tp:nomenclature><tp:treatment-sec sec-type="material"><title>Material examined.</title><p>CANADA, New Brunswick, Charlotte Co., near New River, <named-content xmlns:xlink="http://www.w3.org/1999/xlink" content-type="dwc:verbatimCoordinates" xlink:type="simple">45.21176°N, 66.61790°W</named-content>, <named-content xmlns:xlink="http://www.w3.org/1999/xlink" content-type="date" xlink:type="simple">7.V.2007</named-content>, R. P. Webster, small pond &amp; marsh, sifting sphagnum and <italic><tp:taxon-name><tp:taxon-name-part taxon-name-part-type="genus">Polytrichum</tp:taxon-name-part> <tp:taxon-name-part taxon-name-part-type="species">commune</tp:taxon-name-part></tp:taxon-name></italic> on hummock near margin of pond (1 ♂, <named-content xmlns:xlink="http://www.w3.org/1999/xlink" content-type="dwc:institutional_code" xlink:type="simple">HNHM</named-content>; 1 ♂, 1 ♀, 2 sex undetermined, <abbrev xmlns:xlink="http://www.w3.org/1999/xlink" xlink:title="private collection of Reginald Webster, Charters Settlement, New Brunswick, Canada" xlink:type="simple">RWC</abbrev>), same data but <named-content xmlns:xlink="http://www.w3.org/1999/xlink" content-type="date" xlink:type="simple">7.VII.2006</named-content> (1 ♀, <named-content xmlns:xlink="http://www.w3.org/1999/xlink" content-type="dwc:institutional_code" xlink:type="simple">HNHM</named-content>; 1 sex undetermined, <abbrev xmlns:xlink="http://www.w3.org/1999/xlink" xlink:title="private collection of Reginald Webster, Charters Settlement, New Brunswick, Canada" xlink:type="simple">RWC</abbrev>; 1 larva L<sub>2</sub>?, <named-content xmlns:xlink="http://www.w3.org/1999/xlink" content-type="dwc:institutional_code" xlink:type="simple">CNC</named-content>), same data but <named-content xmlns:xlink="http://www.w3.org/1999/xlink" content-type="date" xlink:type="simple">16.VII.2010</named-content> (1 sex undetermined, <abbrev xmlns:xlink="http://www.w3.org/1999/xlink" xlink:title="private collection of Reginald Webster, Charters Settlement, New Brunswick, Canada" xlink:type="simple">RWC</abbrev>).</p></tp:treatment-sec><tp:treatment-sec sec-type="Partial redescription of adult morphology"><title>Partial redescription of adult morphology.</title><p>Measurements in mm (n = 8; 2 ♂, 2 ♀, 4 sex undetermined) showing size range with mean in parentheses: head width at eyes = 0.77–0.84 (0.80); head width at temples = 0.78–0.88 (0.82); maximum width of pronotum = 0.87–0.96 (0.92); approximate width of humeri = 0.84–0.92 (0.88); maximum width of abdomen = 1.09–1.21 (1.14); head length at the midline from front margin of clypeus to the beginning of neck = 0.55–0.60 (0.58); eye length = 0.25–0.29 (0.27); length of temple = 0.14–0.17 (0.16); length of pronotum at the midline = 0.67–0.74 (0.70); length of elytra from shoulder = 0.64–0.73 (0.69); length of elytra from hind apex of scutellum = 0.58–0.67 (0.61); forebody length = 1.92–2.12 (2.02); approximate body length = 3.76–4.35 (4.06). All measured from dorsal view.</p></tp:treatment-sec><tp:treatment-sec sec-type="Male terminalia and genitalia"><title>Male terminalia and genitalia.</title><p>Sternite VIII apex in males almost truncate but with rounded corners. Tergite IX with strongly developed but short ventral strut. Tergite X strongly attached (Fig. <xref ref-type="fig" rid="F1">1</xref>). Aedeagus (Figs <xref ref-type="fig" rid="F1">2–5</xref>) very strongly sclerotized, dark. Apical opening processes of median lobe strong and elongate. Parameres elongate and rounded at apices. Apical part of paramere (Fig. <xref ref-type="fig" rid="F1">3</xref>) with a couple of very short peg-like setae. Internal sac with a sclerotized, symmetrical sclerite (Figs <xref ref-type="fig" rid="F1">4</xref>, <xref ref-type="fig" rid="F1">5</xref>).</p></tp:treatment-sec><tp:treatment-sec sec-type="Comments"><title>Comments.</title><p>The sample size was inadequate for a statistical comparison of the size between males and females. However, there was little variation in size among individu<!--PageBreak--><!--PageBreak--><!--PageBreak--><!--PageBreak-->als in any of the characters that were measured, indicating sexual dimorphism in size in this species is minimal. Sternite VIII apex in female broadly rounded but medially a little more narrowly than in males, otherwise there are no differences in external morphology between males and females.</p><p>The apical opening processes of the aedeagus and parameres very strongly resemble those in <italic><tp:taxon-name><tp:taxon-name-part taxon-name-part-type="genus">Deleaster</tp:taxon-name-part></tp:taxon-name></italic> Erichson, 1939. The presence of a few very short peg-like setae (Fig. <xref ref-type="fig" rid="F1">3</xref>) on the apical part of paramere was not previously known in <tp:taxon-name><tp:taxon-name-part taxon-name-part-type="subfamily">Oxytelinae</tp:taxon-name-part></tp:taxon-name>. The distinct, symmetrical inner sclerite is the first observation of this character within the six genera of <tp:taxon-name><tp:taxon-name-part taxon-name-part-type="tribe">Deleasterini</tp:taxon-name-part></tp:taxon-name> sensu <xref ref-type="bibr" rid="B6">Makranczy (2006)</xref>.</p></tp:treatment-sec><tp:treatment-sec sec-type="The larva of Mitosynum vockerothi"><title>The larva of <italic><tp:taxon-name><tp:taxon-name-part taxon-name-part-type="genus">Mitosynum</tp:taxon-name-part> <tp:taxon-name-part taxon-name-part-type="species">vockerothi</tp:taxon-name-part></tp:taxon-name></italic></title><p>(instar unknown but presumed L<sub>2</sub>). Length (in mm): 3.00 [epicranium width (ew) = 0.61]. Body (Fig. <xref ref-type="fig" rid="F1">6</xref>) at places (e.g. dorsum of head) covered with isodiametric microsculpture, but appearing shiny with metallic luster. <bold><italic>Head</italic>.</bold> Head capsule (Fig. <xref ref-type="fig" rid="F2">8</xref>) dorso-ventrally flattened, rounded but slightly transverse, supraantennal prominences elongate. Three stemmata in a strongly curved line (Fig. <xref ref-type="fig" rid="F3">18</xref>) appearing as lighter bumps on the sideline (Fig. <xref ref-type="fig" rid="F1">7</xref>). Ecdysial lines end in antennal foramen and a ‘glandular area’ (<xref ref-type="bibr" rid="B8">Newton 1982</xref>) is observed posterior to the latter. Dorsum of head with frontal setae (frontal dorsal = fd, frontal lateral = fl, frontal marginal = fm), epicranial setae (epicranial dorsal = ed, epicranial lateral = el, epicranial marginal = em), temporal (t), lateral (l) and posterior setae (p). Antenna (Fig. <xref ref-type="fig" rid="F3">17</xref>) three segmented, three sensory appendages (sa) on penultimate article, four solenidia (so) on apical. Labrum (Fig. <xref ref-type="fig" rid="F2">11</xref>) medially trapeziform, laterally transversely elongate, frontal margin with two pairs of stout setae. (Note: The labrum in the examined larva appears to be teratological; only the healthy part is considered and is mostly mirrored for the drawing.) Mandible (Fig. <xref ref-type="fig" rid="F3">16</xref>) triangular shaped but thick at base, gradually narrowing toward quadrifurcate apex; apical teeth in close proximity. Maxilla (Fig. <xref ref-type="fig" rid="F3">15</xref>) with cardo (cdo) subtriangular, stipes (stp) apically slightly broadening, with mala (ma) forming an almost uniform plate, palpifer (pf) distinct, maxillary palp three segmented, third palpomere (pm) with digitiform sensory appendage at base. Labium (Fig. <xref ref-type="fig" rid="F2">12</xref>) with mentum (mnt) subrectangular, slightly transverse, posterior corners rounded, ligula (lg) fused with prementum (pmnt), submentum (smnt) quite elongate, parallel sided, labial palp (lp) two segmented. <bold><italic>Thorax</italic>.</bold> Tergites with short and long setae arranged more or less along transversal lines; pronotum as in Fig. <xref ref-type="fig" rid="F2">9</xref>, mesonotum as in Fig. <xref ref-type="fig" rid="F2">10</xref>, metanotum with setation identical to that of mesonotum. Pronotal discal setae in rows (a-d). Legs with five articles, coxa (cx) rhomboid, trochanter (tr) with a few campaniform sensilla on both sides, femur (fm) with a few scattered pores, tibia (tb) with one pore, apically one tiny spine, tarsungulus (tu) with two small setae in basal position, one on each side. Anterior leg as in Fig. <xref ref-type="fig" rid="F2">13</xref>. <bold><italic>Abdomen</italic>.</bold> Segments I-VIII composed of tergites and sternites. First tergum with spiracles at its sides (Fig. <xref ref-type="fig" rid="F2">14</xref>) in the intersegmental membrane, segments II–VIII with spiracles in tergites (Fig. <xref ref-type="fig" rid="F3">19</xref>). Abdominal segments IX and X (Fig. <xref ref-type="fig" rid="F3">19</xref>) with dorsal and ventral sclerites fused. Urogomphi (Figs <xref ref-type="fig" rid="F3">19–20</xref>) one articled, very short, almost vestigial. Anal lobes not everted in examined specimen but without conspicuous structures.</p><fig id="F2" position="float" orientation="portrait"><label>Figures 8–14.</label><caption><p>
          <italic><tp:taxon-name><tp:taxon-name-part taxon-name-part-type="genus">Mitosynum</tp:taxon-name-part> <tp:taxon-name-part taxon-name-part-type="species">vockerothi</tp:taxon-name-part></tp:taxon-name></italic> Campbell, 1982 larva (L<sub>2</sub>?). <bold>8</bold> head <bold>9</bold> pronotum <bold>10</bold> mesonotum <bold>11</bold> labrum <bold>12</bold> labium <bold>13</bold> anterior leg <bold>14</bold> lateral view of spiracle at 1<sup>st</sup> tergite. Scale bar: 0.1 mm (<bold>12, 14</bold>), 0.17mm (<bold>11, 13</bold>), 0,4 mm (<bold>8–10</bold>).</p></caption><graphic xmlns:xlink="http://www.w3.org/1999/xlink" xlink:href="zookeys-573-257-g002.jpg" position="float" orientation="portrait" xlink:type="simple" id="oo_82457.jpg"/></fig><fig id="F3" position="float" orientation="portrait"><label>Figures 15–20.</label><caption><p>
          <italic><tp:taxon-name><tp:taxon-name-part taxon-name-part-type="genus">Mitosynum</tp:taxon-name-part> <tp:taxon-name-part taxon-name-part-type="species">vockerothi</tp:taxon-name-part></tp:taxon-name></italic> Campbell, 1982 larva (L<sub>2</sub>?). <bold>15</bold> maxilla <bold>16</bold> mandible <bold>17</bold> antenna <bold>18</bold> ocelli and stemmata, lateral view <bold>19</bold> abdominal segments VIII-X <bold>20</bold> urogomphus, lateral view. Scale bar: 0.1 mm (<bold>16-17, 20</bold>), 0.11 mm (<bold>15</bold>), 0.14 mm (<bold>18</bold>), 0.22 mm (<bold>19</bold>).</p></caption><graphic xmlns:xlink="http://www.w3.org/1999/xlink" xlink:href="zookeys-573-257-g003.jpg" position="float" orientation="portrait" xlink:type="simple" id="oo_82458.jpg"/></fig><!--PageBreak--></tp:treatment-sec><tp:treatment-sec><!--Section generated to contain objects referenced in tp:taxon-treatment.--><fig id="F1" position="float" orientation="portrait"><label>Figures 1–7.</label><caption><p>
          <italic><tp:taxon-name><tp:taxon-name-part taxon-name-part-type="genus">Mitosynum</tp:taxon-name-part> <tp:taxon-name-part taxon-name-part-type="species">vockerothi</tp:taxon-name-part></tp:taxon-name></italic> Campbell, 1982 adult male (<bold>1–5</bold>) and larva (L<sub>2</sub>?) (<bold>6–7</bold>). <bold>1</bold> tergites IX and X <bold>2</bold> aedeagus, “frontal” view <bold>3</bold> apex of paramere <bold>4</bold> sclerite of internal sac <bold>5</bold> aedeagus, lateral view <bold>6</bold> habitus (dry mounted) <bold>7</bold> side of head. Scale bar: 0.1 mm (<bold>3-4</bold>), 0.2 mm (<bold>2, 5</bold>), 0.25 mm (<bold>1</bold>), 0.3 mm (<bold>7</bold>), 0.6 mm (<bold>6</bold>).</p></caption><graphic xmlns:xlink="http://www.w3.org/1999/xlink" xlink:href="zookeys-573-257-g001.jpg" position="float" orientation="portrait" xlink:type="simple" id="oo_82456.jpg"/></fig></tp:treatment-sec><ref-list><ref id="B6"><mixed-citation xmlns:xlink="http://www.w3.org/1999/xlink" xlink:type="simple">
          <person-group><name name-style="western"><surname>Makranczy</surname><given-names>Gy</given-names></name></person-group> (<year>2006</year>) <article-title>Systematics and phylogenetic relationships of the genera in the <italic><tp:taxon-name><tp:taxon-name-part taxon-name-part-type="genus">Carpelimus</tp:taxon-name-part></tp:taxon-name></italic> group (<tp:taxon-name><tp:taxon-name-part taxon-name-part-type="order">Coleoptera</tp:taxon-name-part></tp:taxon-name>: <tp:taxon-name><tp:taxon-name-part taxon-name-part-type="family">Staphylinidae</tp:taxon-name-part></tp:taxon-name>: <tp:taxon-name><tp:taxon-name-part taxon-name-part-type="subfamily">Oxytelinae</tp:taxon-name-part></tp:taxon-name>).</article-title> <source>Annales historico-naturales Musei Nationalis Hungarici</source> <volume>98</volume>: <fpage>29</fpage>–<lpage>119</lpage>.</mixed-citation></ref><ref id="B8"><mixed-citation xmlns:xlink="http://www.w3.org/1999/xlink" xlink:type="simple">
          <person-group><name name-style="western"><surname>Newton</surname><given-names>AF</given-names></name></person-group> (<year>1982</year>) <article-title>A new genus and species of <tp:taxon-name><tp:taxon-name-part taxon-name-part-type="subfamily">Oxytelinae</tp:taxon-name-part></tp:taxon-name> from Australia, with a description of its larva, systematic position, and phylogenetic relationships (<tp:taxon-name><tp:taxon-name-part taxon-name-part-type="order">Coleoptera</tp:taxon-name-part></tp:taxon-name>, <tp:taxon-name><tp:taxon-name-part taxon-name-part-type="family">Staphylinidae</tp:taxon-name-part></tp:taxon-name>).</article-title> <source>American Museum Novitates</source> <volume>2744</volume>: <fpage>1</fpage>–<lpage>24</lpage>.</mixed-citation></ref></ref-list></tp:taxon-treatment>
